# Supplementary material for: Imputation of canine genotype array data using 365 whole-genome sequences improves power of genome-wide association studies
Source: PLoS Genet. 2019 Sep 16;15(9):e1008003. doi: 10.1371/journal.pgen.1008003 (PMC6762211; doi:10.1371/journal.pgen.1008003)
Supplement: S1 Table — Average recombination rate (cM/Mb) calculated from Campbell et al. 2016 [69] for each chromosome is also shown. (XLSX) [file pgen.1008003.s003.xlsx]

## Sheet: accuracy_chr_dogtype.txt
chr	average imputation accuracy			average recombination
	village	mixed-breed	purebred	rate (cM/Mb)
1	84.9398	89.1313	90.5638	0.735
2	82.4855	87.868	88.8422	0.84
3	85.5111	90.2942	91.4902	0.75
4	84.7306	88.1323	89.7607	0.75
5	84.8816	90.031	90.5512	0.92
6	86.8844	89.8306	90.9431	0.815
7	86.7812	91.4054	92.2846	0.73
8	83.4113	88.9381	89.2057	0.79
9	84.8635	88.0767	90.1217	0.93
10	85.5557	90.3226	90.9935	0.88
11	83.7131	89.4794	89.7583	0.72
12	86.3743	91.2964	91.3137	0.785
13	85.6198	89.0248	90.5038	0.785
14	83.8268	87.9304	89.1948	0.79
15	86.0885	90.6197	91.1846	0.725
16	83.7463	89.6943	89.5183	0.755
17	84.6355	90.2046	89.5179	0.885
18	84.7119	88.6764	90.0503	0.96
19	82.3023	87.6434	88.1932	0.96
20	84.6402	89.2989	90.589	0.93
21	85.7607	90.3306	90.2815	0.945
22	82.5007	86.3816	87.9105	0.83
23	84.9053	89.8949	90.2547	0.895
24	84.5792	87.9945	90.3852	1.085
25	84.8821	88.3234	90.1513	1.015
26	82.1384	87.137	87.7149	1.13
27	82.824	86.5095	88.0835	1.055
28	84.4007	88.3686	90.3706	1.1
29	79.2206	83.0322	85.5534	1.1
30	82.9152	87.6451	88.3584	1.01
31	80.5478	85.5897	86.2826	1.125
32	81.7539	86.726	88.2119	1.13
33	80.5283	84.23	86.6459	1.3
34	82.1129	85.2908	88.3598	1.04
35	78.9225	83.2352	84.6144	1.365
36	79.3305	84.167	85.7274	1.16
37	78.9389	83.6845	85.3942	1.325
38	78.5299	83.6691	84.3211	1.445
39	92.4486	92.9989	93.5019
