# Supplementary material for: Imputation of canine genotype array data using 365 whole-genome sequences improves power of genome-wide association studies
Source: PLoS Genet. 2019 Sep 16;15(9):e1008003. doi: 10.1371/journal.pgen.1008003 (PMC6762211; doi:10.1371/journal.pgen.1008003)
Supplement: S2 Table — Values are shown for individual sex-corrected weight, male breed-average weight, and male breed-average height phenotypes with array genotypes and the imputed panel. Potentially novel body size loci are shown in bold. (XLSX) [file pgen.1008003.s004.xlsx]

## Sheet: Sheet1
		Individual sex-corrected weight	Male breed-average weight	Male breed-average height
Chr	Locus	Array / Imputed	Array / Imputed	Array / Imputed	(Candidate) Gene	Previously Identified Locus	Reference
	(Mb)	(P-value)	(P-value)	(P-value)
1	56	1.2×10-4 / 7.1×10-8	5.8×10-8 / 7.9×10-10	1.8×10-11 / 9.8×10-13	SMOC2	x	Boyko et al., 2010
3	41	2.3×10-5 / 2.4×10-15	1.4×10-5 / 1.6×10-12	3.5×10-6 / 2.6×10-15	IGF1R	x	Hoopes et al., 2012
3	62	>10-5 / 1.1×10-5	3.5×10-7 / 2.1×10-7	1.8×10-7 / 1.8×10-8		x	Jones et al., 2008
3	91	3.7×10-20 / 9.3×10-35	1.4×10-14 / 1.9×10-27	1.1×10-9 / 7.1×10-25	LCORL	x	Vaysse et al., 2011
4	39	3.6×10-6 / 5.2×10-8	3.8×10-12 / 5.0×10-13	1.4×10-15 / 1.2×10-15	STC2	x	Boyko et al., 2010; Rimbault et al., 2013
4	67	>10-5 / 2.0×10-11	1.5×10-6 / 5.1×10-21	6.3×10-7 / 1.1×10-20	GHR	x	Rimbault et al., 2013
5	31	>10-5 / >10-8	1.4×10-5 / 9.0×10-9	>10-5 / 8.4×10-7			NOVEL (but cannot rule out spurious)
7	30	3.5×10-4 / 1.2×10-7	4.7×10-9 / 4.1×10-14	2.9×10-8 / 1.2×10-11	TBX19	x	Hayward et al., 2016
7	41	1.7×10-4 / 1.1×10-4	2.8×10-8 / 3.4×10-9	1.0×10-7 / 6.6×10-9			NOVEL (but cannot rule out spurious)
7	43	2.3×10-8 / 4.7×10-10	2.5×10-19 / 1.5×10-22	6.1×10-16 / 4.5×10-19	SMAD2	x	Boyko et al., 2010; Jones et al., 2008; Rimbault et al., 2013
9	12	9.3×10-4 / 1.5×10-10	7.0×10-4 / 1.6×10-9	>10-5 / >10-8	GHR		NOVEL
10	8	6.0×10-26 / 1.1×10-51	1.3×10-40 / 1.1×10-71	1.2×10-27 / 9.8×10-53	HMGA2	x	Boyko et al., 2010; Jones et al., 2008; Vaysse et al., 2011; Rimbault et al., 2011
11	26	2.0×10-4 / >10-8	4.4×10-9 / 4.4×10-9	4.0×10-8 / 4.0×10-8		x	Hayward et al., 2016
12	33	>10-5 / >10-8	5.1×10-5 / 1.3×10-8	1.4×10-9 / 2.8×10-22	FGF4	x	Quignon et al., 2009; Brown et al., 2017
15	41	5.5×10-31 / 4.7×10-32	6.2×10-45 / 5.1×10-45	9.1×10-42 / 9.1×10-42	IGF1	x	Sutter et al., 2007; Jones et al., 2008; Boyko et al., 2010; Vaysse et al., 2011; Chase et al., 2002; Eigenmann et al., 1984
18	20	5.2×10-10 / 8.9×10-19	4.7×10-12 / 4.2×10-19	6.2×10-28 / 1.2×10-50	fgf4	x	Parker et al., 2009
20	21	3.0×10-4 / >10-8	1.1×10-5 / 4.0×10-9	1.2×10-5 / 7.9×10-9	MITF	x	Hayward et al., 2016
26	7	>10-5 / 2.3×10-10	1.0×10-5 / 8.7×10-13	4.6×10-5 / 7.9×10-13	ANAPC13/KDM2B		NOVEL
26	12	5.5×10-5 / 1.2×10-12	2.4×10-9 / 4.4×10-17	1.8×10-7 / 5.7×10-15		x	Hayward et al., 2016
32	5	>10-5 / >10-8	4.3×10-4 / 3.3×10-12	1.8×10-5 / 1.0×10-13	BMP3		NOVEL (but cannot rule out spurious)
34	18	2.5×10-10 / 1.0×10-10	8.1×10-10 / 1.6×10-10	3.7×10-6 / 1.0×10-6	IGF2BP2	x	Jones et al., 2008
X	102	3.1×10-10 / 5.3×10-11	1.2×10-12 / 2.7×10-13	6.0×10-7 / 4.12×10-7	IGSF1	x	Boyko et al., 2010; Vaysse et al., 2011; Plassais et al., 2017
