# Supplementary material for: Imputation of canine genotype array data using 365 whole-genome sequences improves power of genome-wide association studies
Source: PLoS Genet. 2019 Sep 16;15(9):e1008003. doi: 10.1371/journal.pgen.1008003 (PMC6762211; doi:10.1371/journal.pgen.1008003)
Supplement: S3 Table — a) Minor allele frequencies (MAF) by dog breed for the two potentially novel body size loci (CFA9:12,034,947 and CFA26:7,679,257) identified by imputed GWAS and b) proportion of dogs with different genotypes in different weight (male breed-average weight) classes for the two potentially novel body size loci (CFA9:12,034,947 and CFA26:7,679,257) identified by imputed GWAS. (XLSX) [file pgen.1008003.s005.xlsx]

## Sheet: Sheet1
a	breed	MAF chr9_12034947	MAF chr26_7679257	no. dogs	male breed-average	b			chr9_12034947^ genotype			chr26_7679257^^ genotype
					weight^0.303		weight^0.33 class	0	1	2	0	1	2	n
	affenpinscher	0.3333	0.1667	3	1.53146		<1.5	0.417323	0.307087	0.275591	0.275591	0.433071	0.291339	127
	afghan_hound	0	0	10	2.72113		1.5-2	0.911205	0.0718816	0.0169133	0.566596	0.327696	0.105708	473
	airedale_terrier	0	0	10	2.57488		2-2.5	0.963855	0.0210843	0.0150602	0.656627	0.26506	0.0783133	332
	akita	0	0	11	3.20051		2.5-3	0.964232	0.0312966	0.00447094	0.852459	0.120715	0.0268256	671
	alaskan_malamute	0	0.04545	11	3.02401		3-3.5	0.985849	0.0141509	0	0.849057	0.146226	0.00471698	212
	american_bulldog	0	0	5	2.57488		>3.5	1	0	0	0.990991	0.00900901	0	111
	american_english_coonhound	0	0	1	2.61323								total	1926
	american_eskimo_dog	0	0.25	6	2.18311		^ proportions shown are for the CCAGAAATT indel
	american_foxhound	0	0.25	2	2.57488		^^ proportions shown are for the G allele
	american_water_spaniel	0	0.25	2	2.35994
	anatolian_shepherd	0	0.1667	3	3.43949
	australian_cattle_dog	0	0.5	9	2.42013
	australian_shepherd	0.03125	0.09375	16	2.68627
	australian_terrier	0	0.125	4	1.73165
	basenji	0	0	22	2.06145
	basset_hound	0	0	19	2.65033
	beagle	0	0.48	25	2.05492
	bearded_collie	0	0.1667	3	2.57488
	bedlington_terrier	0	0	3	1.95066
	belgian_malinois	0.1	0	5	2.755
	belgian_tervuren	0.1923	0.03846	13	2.72113
	berger_picard	0	0	1	2.51888
	bernese_mountain_dog	0	0	25	3.22396
	bichon_frise	0.175	0.575	20	1.64953
	bloodhound	0	0	7	3.07684
	bluetick_coonhound	0	0.25	2	2.82
	boerboel	0	0	3	3.53652
	border_collie	0	0.3	25	2.42909
	border_terrier	0	0.14	25	1.76025
	borzoi	0	0	11	3.07684
	boston_terrier	0	0.05	20	1.95066
	bouvier_des_flandres	0	0	8	2.98017
	boxer	0.14	0	25	2.83572
	boykin_spaniel	0	0.3333	3	2.31112
	briard	0	0	1	2.98295
	brittany	0	0.1316	19	2.33582
	brussels_griffon	0	0.25	2	1.53146
	bull_terrier	0	0	24	2.65033
	bulldog_english	0	0.02083	24	2.57488
	bulldog_french	0	0	25	2.07437
	bullmastiff	0	0	11	3.35708
	cairn_terrier	0	0.36	25	1.75084
	canaan_dog	0	0.15	10	2.57488
	cane_corso	0.1111	0.05556	9	3.2193
	cardigan_welsh_corgi	0	0	4	2.29091
	carolina_dog	0	0.375	4	2.30106
	catahoula_leopard_dog	0	0	4	2.94628
	caucasian_ovcharka	0	0	1	3.41117
	cavalier_king_charles_spaniel	0.08	0.54	25	1.7968
	chesapeake_bay_retriever	0	0.05	10	2.88172
	chihuahua	0.2143	0.6786	14	1.31917
	chinese_crested	0	0.07692	13	1.50516
	chinese_shar-pei	0.05263	0.02632	19	2.55521
	chow_chow	0.1364	0	11	2.66844
	cocker_spaniel	0.04	0.34	25	2.06794
	collie	0	0	10	2.82
	coton_de_tulear	0	0.5	2	1.69174
	croatian_shepherd	0	0.125	4	2.45986
	curly-coated_retriever	0	0.25	2	2.82
	dachshund	0	0.2895	19	2.04835
	dachshund_miniature	0	0.4375	8	1.56905
	dalmatian	0	0.1562	16	2.59805
	dandie_dinmont_terrier	0	0	1	2.00781
	doberman_pinscher	0	0	25	2.98295
	dogue_de_bordeaux	0	0	3	3.26973
	dutch_shepherd	0	0	1	2.80086
	elkhound	0.08333	0	12	2.65033
	english_cocker_spaniel	0	0.1304	23	2.24921
	english_pointer	0	0.5	8	2.78793
	english_setter	0	0.04	25	2.755
	english_shepherd	0	0.375	4	2.61323
	english_springer_spaniel	0	0.1	25	2.57488
	english_toy_spaniel	1	0.5	1	1.62746
	eurasier	0.05	0.05	10	2.72113
	field_spaniel	0	0.3	5	2.45116
	finnish_spitz	0.125	0.2083	12	2.28065
	flat-coated_retriever	0	0.25	4	2.78793
	fox_terrier_wire	0	0	10	1.88937
	german_shepherd_dog	0	0.02	25	3.02401
	german_shorthaired_pointer	0	0.08333	12	2.755
	german_wirehaired_pointer	0	0	2	2.72113
	giant_schnauzer	0	0	6	2.94055
	golden_retriever	0	0	25	2.85124
	gordon_setter	0	0.08	25	2.82
	great_dane	0	0	18	3.62777
	great_pyrenees	0	0.3333	9	3.31407
	greater_swiss_mountain_dog	0	0.1667	9	3.37812
	greenland_sledge_dog	0	0.1111	9	2.80086
	greyhound	0	0	13	2.81683
	havanese	0	0.52	25	1.58114
	ibizan_hound	0	0	1	2.57488
	icelandic_sheepdog	0	0	2	2.14826
	irish_setter	0	0.4	10	2.85124
	irish_terrier	0	0	5	2.13635
	irish_water_spaniel	0.5	0	1	2.74157
	irish_wolfhound	0	0.2	25	3.33573
	istrian_shorthaired_hound	0	0.25	4	2.44239
	italian_greyhound	0	0.3333	6	1.55675
	jack_russell_terrier	0.02	0.3	25	1.80568
	japanese_chin	0	0.5	3	1.31917
	keeshond	0.05556	0.3333	9	2.45116
	kerry_blue_terrier	0	0	2	2.34069
	komondor	0	0	2	3.20051
	labrador_retriever	0	0.08333	24	2.88172
	leonberger	0	0	12	3.62067
	lhasa_apso	0	0.1333	15	1.75084
	lowchen	0	0	1	1.71196
	maltese	0	0.34	25	1.3007
	manchester_terrier_toy	0	0.5	1	1.41917
	mastiff	0	0	22	3.73904
	miniature_pinscher	0.2059	0.3235	17	1.53146
	miniature_schnauzer	0	0.32	25	1.72187
	munsterlander_large	0	0	1	2.50234
	munsterlander_small	0	0	1	2.07437
	neapolitan_mastiff	0	0	6	3.59191
	new_guinea_singing_dog	1	0	5	2.11206
	newfoundland	0	0	25	3.5176
	norfolk_terrier	0	0.08333	12	1.63858
	norwich_terrier	0	0	3	1.67094
	nova_scotia_duck_tolling_retriever	0	0.5882	17	2.54724
	old_english_sheepdog	0	0	19	2.88773
	otterhound	0	0	9	3.31407
	papillon	0.82	0.68	25	1.46362
	pekingese	0	0.3846	13	1.69174
	pembroke_welsh_corgi	0	0.25	14	2.11819
	perdiguero	0	0	1	2.60186
	peruvian_inca_orchid	0	0.09091	11	2.20007
	pharaoh_hound	0	0	2	2.57488
	pomeranian	0.6333	0.6	15	1.28161
	poodle	0.04	0.28	25	2.66844
	poodle_miniature	0.0625	0.125	8	1.80568
	poodle_toy	0.3333	0.4	15	1.31917
	portuguese_podengo	0.5	0	1	2.51888
	portuguese_water_dog	0	0	9	2.59038
	pudelpointer	0	0	1	2.65033
	pug	0	0	17	1.82313
	puli	0	0	2	2.20565
	pyrenean_shepherd	0	0	1	2.09341
	rat_terrier	0.07143	0.2857	7	1.87331
	redbone_coonhound	0	0.5	2	2.68627
	rhodesian_ridgeback	0	0	10	3.02401
	rottweiler	0.02	0.18	25	3.27647
	saint_bernard	0	0.02	25	3.6454
	saluki	0.07143	0	7	2.54923
	samoyed	0	0.2	10	2.65033
	schipperke	0	0.5	21	1.76956
	scottish_deerhound	0	0.5	1	3.15238
	scottish_terrier	0	0.3095	21	1.96531
	sealyham_terrier	0	0	1	2.04835
	shetland_sheepdog	0.5435	0.1522	23	1.97254
	shiba_inu	0	0.8125	8	2.03504
	shih_tzu	0	0.02	25	1.69174
	shiloh_shepherd	0	0	1	3.31407
	siberian_husky	0	0.08824	17	2.61323
	silky_terrier	0	0.2	5	1.54422
	skye_terrier	0	0.5	1	2.35994
	soft_coated_wheaten_terrier	0	0	9	2.35994
	spinone_italiano	0	0.25	2	2.929
	stabyhoun	0	0	1	2.37883
	standard_schnauzer	0	0	2	2.40654
	tibetan_mastiff	0	0	2	3.35708
	tibetan_spaniel	0	0.5	15	1.67094
	tibetan_terrier	0	0.08333	6	2.01607
	tornjak	0	0	2	3.1376
	toy_fox_terrier	0	0.75	4	1.31001
	vizsla	0	0.06	25	2.63193
	weimaraner	0	0	25	2.82
	welsh_springer_spaniel	0	0	2	2.45116
	welsh_terrier	0	0.2857	7	1.95066
	west_highland_white_terrier	0	0.1111	18	1.88138
	whippet	0	0	5	2.12429
	wirehaired_pointing_griffon	0	0.375	12	2.65033
	xoloitzcuintli	0.0625	0.1875	8	2.09967
	xoloitzcuintli_miniature	0	0.3333	3	1.87331
	yorkshire_terrier	0.66	0.38	25	1.35441
