# Supplementary material for: Imputation of canine genotype array data using 365 whole-genome sequences improves power of genome-wide association studies
Source: PLoS Genet. 2019 Sep 16;15(9):e1008003. doi: 10.1371/journal.pgen.1008003 (PMC6762211; doi:10.1371/journal.pgen.1008003)
Supplement: S4 Table — Also shown is the location and P-value from the GWAS using the array genotype data. (XLSX) [file pgen.1008003.s006.xlsx]

## Sheet: Sheet1
Blood phenotype	Array	Array	Imputed P-value	Imputed Chr:bp	Imputed MAF	Candidate gene	Function
	P-value*	Chr:bp
albumin	1.92×10-6	1:32,841,825	4.46×10-10	13:32,836,104	0.067
anion gap	3.23×10-6	29:28,864,553	6.93×10-9	29:25,656,071	0.105
calcium	3.12×10-6	27:36,322,410	5.86×10-9	37:21,120,296	0.373
sqrt glucose	2.32×10-7	5:66,453,261	6.82×10-9	1:49,292,468	0.061	CI-MPR/IGF2R or SLC22A1	Binds IGF2 during fetal development / transports metformin
potassium	1.07×10-6	5:45,128,239	9.27×10-9	8:25,313,857	0.195	intergenic
white blood cells	6.46×10-6	16:36,539,674	7.03×10-10	4:43,635,291	0.224
log ALT	8.09×10-13	13:38,072,207	1.52×10-13	13:38,267,864	0.261	GPT	Codes for ALT
sqrt amylase	5.12×10-12	6:45,974,603	1.36×10-21	6:47,086,614	0.156	AMY2B	Amylase CNV
log globulin	1.48×10-7	5:62,375,943	1.05×10-8	20:51,745,331	0.25
MCH	2.71×10-8	37:5,779,699	1.30×10-8	35:4,507,437	0.487
red blood cells	8.60×10-6	36:1,565,206	1.48×10-8	23:16,220,175	0.119
segmented neutrophils	8.45×10-8	16:36,539,674	1.53×10-8	16:36,537,039	0.285
creatinine	1.28×10-6	9:39,154,819	1.72×10-8	11:47,609,437	0.118
MPV	1.95×10-6	21:21,872,381	1.79×10-8	5:61,380,986	0.053
	P-values in grey are not significant using the bonferroni cutoff of 3.4x10-7		P-values in grey do not quite meet our significance threshold of P=1x10-8
