# Supplementary material for: Imputation of canine genotype array data using 365 whole-genome sequences improves power of genome-wide association studies
Source: PLoS Genet. 2019 Sep 16;15(9):e1008003. doi: 10.1371/journal.pgen.1008003 (PMC6762211; doi:10.1371/journal.pgen.1008003)
Supplement: S5 Table — a) Proportion of dogs of different phenotypes (control, partial rupture, complete rupture) with different genotypes at the CFA20:42,827,199 significant locus identified by imputed GWAS and b) frequencies, effect sizes and P-values for the CFA20:42,827,199 significant locus in different breeds. (XLSX) [file pgen.1008003.s007.xlsx]

## Sheet: Sheet1
a			Genotype				b	breed	n(1/2/3)^	Allele	Freq	Beta	SE	T	P-value
	Phenotype	GG	GC	CC	n			german_shepherd_dog	23/12/9	C	0.227	0.6129	0.1727	3.548	0.0009708
	control	0.864721	0.124668	0.0106101	377			golden_retriever^	32/16/8	C	0	NA	NA	NA	NA
	partial rupture	0.716312	0.241135	0.0425532	141			labrador_retriever	157/58/37	C	0.137	0.2942	0.09052	3.25	0.001314
	complete rupture	0.595238	0.309524	0.0952381	84			newfoundland	15/3/1	C	0.105	0.5714	0.2136	2.675	0.01597
								rottweiler^	2011-11-13	C	0	NA	NA	NA	NA
								other	139/39/18	C	0.165	0.5438	0.08218	6.617	3.488e-10
								^ 1=control; 2=partial rupture; 3=complete rupture
								SE = standard error
