# Supplementary material for: Imputation of canine genotype array data using 365 whole-genome sequences improves power of genome-wide association studies
Source: PLoS Genet. 2019 Sep 16;15(9):e1008003. doi: 10.1371/journal.pgen.1008003 (PMC6762211; doi:10.1371/journal.pgen.1008003)
Supplement: S6 Table — (XLSX) [file pgen.1008003.s008.xlsx]

## Sheet: Sheet1
Sequence ID	breed	Source/Reference	accession number
73322_Woody	Pembroke Welsh Corgi	University of Missouri Animal Genomics	SAMN03145702
73323_Tango	Pembroke Welsh Corgi	University of Missouri Animal Genomics	SAMN03145703
86409_Mavis	Pembroke Welsh Corgi	University of Missouri Animal Genomics	SAMN03145704
NA71	Pug	TGen (unpublished)	Publically available from TGEN in 2013
NA76	Pug	TGen (unpublished)	Publically available from TGEN in 2013
1735	Afghan Hound	Auton et al. (2013) PLoS Genetics 9(12):e1003984. doi:10.1371/journal.pgen.1003984	SAMN02485564
2972	Labrador Retriever	Auton et al. (2013) PLoS Genetics 9(12):e1003984. doi:10.1371/journal.pgen.1003984	SAMN02485565
4669	Xoloitzcuintli	Auton et al. (2013) PLoS Genetics 9(12):e1003984. doi:10.1371/journal.pgen.1003984	SAMN02485566
BA19	village dog	Auton et al. (2013) PLoS Genetics 9(12):e1003984. doi:10.1371/journal.pgen.1003984	SAMN02485567
Dog01	village dog	Auton et al. (2013) PLoS Genetics 9(12):e1003984. doi:10.1371/journal.pgen.1003984	SAMN02485568
Dog02	village dog	Auton et al. (2013) PLoS Genetics 9(12):e1003984. doi:10.1371/journal.pgen.1003984	SAMN02485569
Dog03	village dog	Auton et al. (2013) PLoS Genetics 9(12):e1003984. doi:10.1371/journal.pgen.1003984	SAMN02485570
Dog04	village dog	Auton et al. (2013) PLoS Genetics 9(12):e1003984. doi:10.1371/journal.pgen.1003984	SAMN02485571
Dog05	mongolia shepherd dog	Auton et al. (2013) PLoS Genetics 9(12):e1003984. doi:10.1371/journal.pgen.1003984	SAMN04851103
Dog06	kazakhstan shepherd dog	Auton et al. (2013) PLoS Genetics 9(12):e1003984. doi:10.1371/journal.pgen.1003984	SAMN02485572
Dog07	xilin basset	Auton et al. (2013) PLoS Genetics 9(12):e1003984. doi:10.1371/journal.pgen.1003984	SAMN02485573
Dog08	Chow Chow	Auton et al. (2013) PLoS Genetics 9(12):e1003984. doi:10.1371/journal.pgen.1003984	SAMN02485574
Dog09	Sharpei	Auton et al. (2013) PLoS Genetics 9(12):e1003984. doi:10.1371/journal.pgen.1003984	SAMN02485575
Dog10	village dog	Auton et al. (2013) PLoS Genetics 9(12):e1003984. doi:10.1371/journal.pgen.1003984	SAMN02485576
Dog11	village dog	Auton et al. (2013) PLoS Genetics 9(12):e1003984. doi:10.1371/journal.pgen.1003984	SAMN02485577
Dog14	village dog	Auton et al. (2013) PLoS Genetics 9(12):e1003984. doi:10.1371/journal.pgen.1003984	SAMN02485580
Dog15	village dog	Auton et al. (2013) PLoS Genetics 9(12):e1003984. doi:10.1371/journal.pgen.1003984	SAMN02485581
EG44	village dog	Auton et al. (2013) PLoS Genetics 9(12):e1003984. doi:10.1371/journal.pgen.1003984	SAMN02485582
EG49	village dog	Auton et al. (2013) PLoS Genetics 9(12):e1003984. doi:10.1371/journal.pgen.1003984	SAMN02485583
HR85	village dog	Auton et al. (2013) PLoS Genetics 9(12):e1003984. doi:10.1371/journal.pgen.1003984	SAMN02485584
HR93	Caucasian Shepherd	Auton et al. (2013) PLoS Genetics 9(12):e1003984. doi:10.1371/journal.pgen.1003984	SAMN02485585
ID125	village dog	Auton et al. (2013) PLoS Genetics 9(12):e1003984. doi:10.1371/journal.pgen.1003984	SAMN02485586
ID137	village dog	Auton et al. (2013) PLoS Genetics 9(12):e1003984. doi:10.1371/journal.pgen.1003984	SAMN02485587
ID165	village dog	Auton et al. (2013) PLoS Genetics 9(12):e1003984. doi:10.1371/journal.pgen.1003984	SAMN02485588
ID168	Tibetan Mastiff mix	Auton et al. (2013) PLoS Genetics 9(12):e1003984. doi:10.1371/journal.pgen.1003984	SAMN02485589
ID60	village dog	Auton et al. (2013) PLoS Genetics 9(12):e1003984. doi:10.1371/journal.pgen.1003984	SAMN02485590
ID91	village dog	Auton et al. (2013) PLoS Genetics 9(12):e1003984. doi:10.1371/journal.pgen.1003984	SAMN02485591
IN18	village dog	Auton et al. (2013) PLoS Genetics 9(12):e1003984. doi:10.1371/journal.pgen.1003984	SAMN02485592
IN23	village dog	Auton et al. (2013) PLoS Genetics 9(12):e1003984. doi:10.1371/journal.pgen.1003984	SAMN02485593
IN29	village dog	Auton et al. (2013) PLoS Genetics 9(12):e1003984. doi:10.1371/journal.pgen.1003984	SAMN02485594
LB74	village dog	Auton et al. (2013) PLoS Genetics 9(12):e1003984. doi:10.1371/journal.pgen.1003984	SAMN02485595
LB79	village dog	Auton et al. (2013) PLoS Genetics 9(12):e1003984. doi:10.1371/journal.pgen.1003984	SAMN02485596
LB85	village dog	Auton et al. (2013) PLoS Genetics 9(12):e1003984. doi:10.1371/journal.pgen.1003984	SAMN02485597
NA63	village dog	Auton et al. (2013) PLoS Genetics 9(12):e1003984. doi:10.1371/journal.pgen.1003984	SAMN02485598
NA8	village dog	Auton et al. (2013) PLoS Genetics 9(12):e1003984. doi:10.1371/journal.pgen.1003984	SAMN02485599
NA89	village dog	Auton et al. (2013) PLoS Genetics 9(12):e1003984. doi:10.1371/journal.pgen.1003984	SAMN02485600
PG115	village dog	Auton et al. (2013) PLoS Genetics 9(12):e1003984. doi:10.1371/journal.pgen.1003984	SAMN02485601
PG122	village dog	Auton et al. (2013) PLoS Genetics 9(12):e1003984. doi:10.1371/journal.pgen.1003984	SAMN02485602
PG84	village dog	Auton et al. (2013) PLoS Genetics 9(12):e1003984. doi:10.1371/journal.pgen.1003984	SAMN02485603
PT61	village dog	Auton et al. (2013) PLoS Genetics 9(12):e1003984. doi:10.1371/journal.pgen.1003984	SAMN02485604
PT71	village dog	Auton et al. (2013) PLoS Genetics 9(12):e1003984. doi:10.1371/journal.pgen.1003984	SAMN02485605
QA27	village dog	Auton et al. (2013) PLoS Genetics 9(12):e1003984. doi:10.1371/journal.pgen.1003984	SAMN02485606
QA5	village dog	Auton et al. (2013) PLoS Genetics 9(12):e1003984. doi:10.1371/journal.pgen.1003984	SAMN02485607
TW04	village dog	Auton et al. (2013) PLoS Genetics 9(12):e1003984. doi:10.1371/journal.pgen.1003984	SAMN02485608
VN21	village dog	Auton et al. (2013) PLoS Genetics 9(12):e1003984. doi:10.1371/journal.pgen.1003984	SAMN02485609
VN37	village dog	Auton et al. (2013) PLoS Genetics 9(12):e1003984. doi:10.1371/journal.pgen.1003984	SAMN02485610
VN4	village dog	Auton et al. (2013) PLoS Genetics 9(12):e1003984. doi:10.1371/journal.pgen.1003984	SAMN02485611
VN42	village dog	Auton et al. (2013) PLoS Genetics 9(12):e1003984. doi:10.1371/journal.pgen.1003984	SAMN02485612
VN59	village dog	Auton et al. (2013) PLoS Genetics 9(12):e1003984. doi:10.1371/journal.pgen.1003984	SAMN02485613
VN76	village dog	Auton et al. (2013) PLoS Genetics 9(12):e1003984. doi:10.1371/journal.pgen.1003984	SAMN02485614
1506_4499_5278_N_SID_3447_GCCAAT.good	French Bulldog	Cornell University	SAMN10741010
1508_4499_5280_N_SID_3627_GTGAAA.good	Yorkshire Terrier	Cornell University	SAMN10741011
1512_4499_5165_N_SID-3611_Bank-2827_GCCAAT	Labrador Retriever	Cornell University	SAMN10741012
1610_4499_5164_N_SID-3610_Bank-2496_ACAGTG	Labrador Retriever	Cornell University	SAMN10741013
1612_4499_5184_N_SID-3615_IWH156_GTGAAA	Irish Wolfhound	Cornell University	SAMN10741014
1613_4499_5183_N_SID-3614_IWH13_CTTGTA	Irish Wolfhound	Cornell University	SAMN10741015
1614_4499_5279_N_SID_3626_CTTGTA	Yorkshire Terrier	Cornell University	SAMN10741016
1615_4499_5277_N_SID_3372_ACAGTG	Great Dane	Cornell University	SAMN10741017
1997_1716_6332_N_A168_CGATGT	Beagle/Miniature Schnauzer mix	Meyers-Wallen et al. (2017) PLoS ONE 12(10): e0186331. https://doi.org/10.1371/journal. pone.0186331	SAMN06128270
1997_1716_6333_N_C750_CAGATC	American Cocker Spaniel/Beagle mix	Meyers-Wallen et al. (2017) PLoS ONE 12(10): e0186331. https://doi.org/10.1371/journal. pone.0186331	SAMN06128271
1997_1716_6334_N_C783_CCGTCC	American Cocker Spaniel/Beagle mix	Meyers-Wallen et al. (2017) PLoS ONE 12(10): e0186331. https://doi.org/10.1371/journal. pone.0186331	SAMN06128272
1997_1716_6335_N_C3549_TGACCA	American Cocker Spaniel/Beagle mix	Meyers-Wallen et al. (2017) PLoS ONE 12(10): e0186331. https://doi.org/10.1371/journal. pone.0186331	SAMN06128273
426_4499_3864_N_3474_rex	Boxer	Cornell University	SAMN10741018
427_4499_3865_N_3478_tuckerZ	Boxer	Cornell University	SAMN10741019
428_4499_3866_N_3416_gypsy	Boxer	Cornell University	SAMN10741020
429_4499_3867_N_3419_tuckerT	Boxer	Cornell University	SAMN10741021
600_2311_3809_N_7854_CGTACG	Labrador Retriever	Cornell University	SAMN10741022
601_2311_3808_N_7853_GTTTCG	Labrador Retriever	Cornell University	SAMN10741023
602_2311_3807_N_7841_GTGGCC	Labrador Retriever	Cornell University	SAMN10741024
603_2311_3806_N_5620_GGCTAC	Labrador Retriever	Cornell University	SAMN10741025
604_2311_3805_N_3748_TAGCTT	Labrador Retriever	Cornell University	SAMN10741026
7294	Cairn Terrier	Cornell University	SAMN10740936
7295	Cairn Terrier	Cornell University	SAMN10740937
7296	Cairn Terrier	Cornell University	SAMN10740938
7297	Cairn Terrier	Cornell University	SAMN10740939
7298	Cairn Terrier	Cornell University	SAMN10740940
7299	Cairn Terrier	Cornell University	SAMN10740941
7300	Cairn Terrier	Cornell University	SAMN10740942
7301	Cairn Terrier	Cornell University	SAMN10740943
7302	Cairn Terrier	Cornell University	SAMN10740944
7303	Cairn Terrier	Cornell University	SAMN10740945
7304	Yorkshire Terrier	Cornell University	SAMN10740946
7305	Yorkshire Terrier	Cornell University	SAMN10740947
7306	Yorkshire Terrier	Cornell University	SAMN10740948
7307	Yorkshire Terrier	Cornell University	SAMN10740949
7308	Yorkshire Terrier	Cornell University	SAMN10740950
7309	Yorkshire Terrier	Cornell University	SAMN10740951
7310	Yorkshire Terrier	Cornell University	SAMN10740952
7311	Yorkshire Terrier	Cornell University	SAMN10740953
7312	Yorkshire Terrier	Cornell University	SAMN10740954
7313	Yorkshire Terrier	Cornell University	SAMN10740955
7314	Yorkshire Terrier	Cornell University	SAMN10740956
7315	Scottish Terrier	Cornell University	SAMN10740957
7316	Scottish Terrier	Cornell University	SAMN10740958
7317	Scottish Terrier	Cornell University	SAMN10740959
7318	Scottish Terrier	Cornell University	SAMN10740960
7498	Miniature Schnauzer	Cornell University	SAMN10740961
7499	Miniature Schnauzer	Cornell University	SAMN10740962
7500	Miniature Schnauzer	Cornell University	SAMN10740963
7501	Miniature Schnauzer	Cornell University	SAMN10740964
7502	Miniature Schnauzer	Cornell University	SAMN10740965
7503	Miniature Schnauzer	Cornell University	SAMN10740966
7504	Miniature Schnauzer	Cornell University	SAMN10740967
7505	Miniature Schnauzer	Cornell University	SAMN10740968
7506	Miniature Schnauzer	Cornell University	SAMN10740969
7507	Maltese	Cornell University	SAMN10740970
7508	Maltese	Cornell University	SAMN10740971
7509	Maltese	Cornell University	SAMN10740972
7510	Maltese	Cornell University	SAMN10740973
7511	Maltese	Cornell University	SAMN10740974
7512	Maltese	Cornell University	SAMN10740975
7513	Maltese	Cornell University	SAMN10740976
7514	Maltese	Cornell University	SAMN10740977
7515	Maltese	Cornell University	SAMN10740978
7516	Maltese	Cornell University	SAMN10740979
7517	Maltese	Cornell University	SAMN10740980
7518	Maltese	Cornell University	SAMN10740981
7533	Havanese	Cornell University	SAMN10740982
7535	Havanese	Cornell University	SAMN10740983
7536	Havanese	Cornell University	SAMN10740984
7537	Havanese	Cornell University	SAMN10740985
7538	Havanese	Cornell University	SAMN10740986
7539	Havanese	Cornell University	SAMN10740987
7540	Maltese	Cornell University	SAMN10740988
7543	Yorkshire Terrier	Cornell University	SAMN10740989
7544	Yorkshire Terrier	Cornell University	SAMN10740990
7545	Yorkshire Terrier	Cornell University	SAMN10740991
7547	Cairn Terrier	Cornell University	SAMN10740992
7549	Cairn Terrier	Cornell University	SAMN10740993
7550	Cairn Terrier	Cornell University	SAMN10740994
7551	Cairn Terrier	Cornell University	SAMN10740995
7552	Tibetan Spaniel	Cornell University	SAMN10740996
7553	Tibetan Spaniel	Cornell University	SAMN10740997
7554	Tibetan Spaniel	Cornell University	SAMN10740998
7555	Tibetan Spaniel	Cornell University	SAMN10740999
7556	Tibetan Spaniel	Cornell University	SAMN10741000
7557	Tibetan Spaniel	Cornell University	SAMN10741001
7558	Tibetan Spaniel	Cornell University	SAMN10741002
7559	Tibetan Spaniel	Cornell University	SAMN10741003
7560	Tibetan Spaniel	Cornell University	SAMN10741004
7561	Tibetan Spaniel	Cornell University	SAMN10741005
7562	Tibetan Spaniel	Cornell University	SAMN10741006
Basenji	Basenji	Freedman et al. (2014) PLoS Genetics 10(1): e1004016. doi:10.1371/journal.pgen.1004016	SAMN03366708
Dingo	Dingo	Freedman et al. (2014) PLoS Genetics 10(1): e1004016. doi:10.1371/journal.pgen.1004016	SAMN03366709
DQ1	village dog	Gou et al. (2014) Genome Research 27(4). DOI:10.1101/gr.171876.113	SAMN02585161
DQ10	village dog	Gou et al. (2014) Genome Research 27(4). DOI:10.1101/gr.171876.113	SAMN02585170
DQ2	village dog	Gou et al. (2014) Genome Research 27(4). DOI:10.1101/gr.171876.113	SAMN02585162
DQ3	village dog	Gou et al. (2014) Genome Research 27(4). DOI:10.1101/gr.171876.113	SAMN02585163
DQ4	village dog	Gou et al. (2014) Genome Research 27(4). DOI:10.1101/gr.171876.113	SAMN02585164
DQ5	village dog	Gou et al. (2014) Genome Research 27(4). DOI:10.1101/gr.171876.113	SAMN02585165
DQ6	village dog	Gou et al. (2014) Genome Research 27(4). DOI:10.1101/gr.171876.113	SAMN02585166
DQ7	village dog	Gou et al. (2014) Genome Research 27(4). DOI:10.1101/gr.171876.113	SAMN02585167
DQ8	village dog	Gou et al. (2014) Genome Research 27(4). DOI:10.1101/gr.171876.113	SAMN02585168
DQ9	village dog	Gou et al. (2014) Genome Research 27(4). DOI:10.1101/gr.171876.113	SAMN02585169
GS1	German Shepherd Dog	Gou et al. (2014) Genome Research 27(4). DOI:10.1101/gr.171876.113	SAMN02585201
GS10	German Shepherd Dog	Gou et al. (2014) Genome Research 27(4). DOI:10.1101/gr.171876.113	SAMN02585210
GS2	German Shepherd Dog	Gou et al. (2014) Genome Research 27(4). DOI:10.1101/gr.171876.113	SAMN02585202
GS3	German Shepherd Dog	Gou et al. (2014) Genome Research 27(4). DOI:10.1101/gr.171876.113	SAMN02585203
GS4	German Shepherd Dog	Gou et al. (2014) Genome Research 27(4). DOI:10.1101/gr.171876.113	SAMN02585204
GS5	German Shepherd Dog	Gou et al. (2014) Genome Research 27(4). DOI:10.1101/gr.171876.113	SAMN02585205
GS6	German Shepherd Dog	Gou et al. (2014) Genome Research 27(4). DOI:10.1101/gr.171876.113	SAMN02585206
GS7	German Shepherd Dog	Gou et al. (2014) Genome Research 27(4). DOI:10.1101/gr.171876.113	SAMN02585207
GS8	German Shepherd Dog	Gou et al. (2014) Genome Research 27(4). DOI:10.1101/gr.171876.113	SAMN02585208
GS9	German Shepherd Dog	Gou et al. (2014) Genome Research 27(4). DOI:10.1101/gr.171876.113	SAMN02585209
KM1	village dog	Gou et al. (2014) Genome Research 27(4). DOI:10.1101/gr.171876.113	SAMN02585191
KM10	village dog	Gou et al. (2014) Genome Research 27(4). DOI:10.1101/gr.171876.113	SAMN02585200
KM2	village dog	Gou et al. (2014) Genome Research 27(4). DOI:10.1101/gr.171876.113	SAMN02585192
KM3	village dog	Gou et al. (2014) Genome Research 27(4). DOI:10.1101/gr.171876.113	SAMN02585193
KM4	village dog	Gou et al. (2014) Genome Research 27(4). DOI:10.1101/gr.171876.113	SAMN02585194
KM5	village dog	Gou et al. (2014) Genome Research 27(4). DOI:10.1101/gr.171876.113	SAMN02585195
KM6	village dog	Gou et al. (2014) Genome Research 27(4). DOI:10.1101/gr.171876.113	SAMN02585196
KM7	village dog	Gou et al. (2014) Genome Research 27(4). DOI:10.1101/gr.171876.113	SAMN02585197
KM8	village dog	Gou et al. (2014) Genome Research 27(4). DOI:10.1101/gr.171876.113	SAMN02585198
KM9	village dog	Gou et al. (2014) Genome Research 27(4). DOI:10.1101/gr.171876.113	SAMN02585199
LJ1	village dog	Gou et al. (2014) Genome Research 27(4). DOI:10.1101/gr.171876.113	SAMN02585171
LJ10	village dog	Gou et al. (2014) Genome Research 27(4). DOI:10.1101/gr.171876.113	SAMN02585180
LJ2	village dog	Gou et al. (2014) Genome Research 27(4). DOI:10.1101/gr.171876.113	SAMN02585172
LJ3	village dog	Gou et al. (2014) Genome Research 27(4). DOI:10.1101/gr.171876.113	SAMN02585173
LJ4	village dog	Gou et al. (2014) Genome Research 27(4). DOI:10.1101/gr.171876.113	SAMN02585174
LJ5	village dog	Gou et al. (2014) Genome Research 27(4). DOI:10.1101/gr.171876.113	SAMN02585175
LJ6	village dog	Gou et al. (2014) Genome Research 27(4). DOI:10.1101/gr.171876.113	SAMN02585176
LJ7	village dog	Gou et al. (2014) Genome Research 27(4). DOI:10.1101/gr.171876.113	SAMN02585177
LJ8	village dog	Gou et al. (2014) Genome Research 27(4). DOI:10.1101/gr.171876.113	SAMN02585178
LJ9	village dog	Gou et al. (2014) Genome Research 27(4). DOI:10.1101/gr.171876.113	SAMN02585179
TM1	Tibetan Mastiff	Gou et al. (2014) Genome Research 27(4). DOI:10.1101/gr.171876.113	SAMN02570458
TM10	Tibetan Mastiff	Gou et al. (2014) Genome Research 27(4). DOI:10.1101/gr.171876.113	SAMN02585160
TM2	Tibetan Mastiff	Gou et al. (2014) Genome Research 27(4). DOI:10.1101/gr.171876.113	SAMN02585152
TM3	Tibetan Mastiff	Gou et al. (2014) Genome Research 27(4). DOI:10.1101/gr.171876.113	SAMN02585153
TM4	Tibetan Mastiff	Gou et al. (2014) Genome Research 27(4). DOI:10.1101/gr.171876.113	SAMN02585154
TM5	Tibetan Mastiff	Gou et al. (2014) Genome Research 27(4). DOI:10.1101/gr.171876.113	SAMN02585155
TM6	Tibetan Mastiff	Gou et al. (2014) Genome Research 27(4). DOI:10.1101/gr.171876.113	SAMN02585156
TM7	Tibetan Mastiff	Gou et al. (2014) Genome Research 27(4). DOI:10.1101/gr.171876.113	SAMN02585157
TM8	Tibetan Mastiff	Gou et al. (2014) Genome Research 27(4). DOI:10.1101/gr.171876.113	SAMN02585158
TM9	Tibetan Mastiff	Gou et al. (2014) Genome Research 27(4). DOI:10.1101/gr.171876.113	SAMN02585159
YJ1	village dog	Gou et al. (2014) Genome Research 27(4). DOI:10.1101/gr.171876.113	SAMN02585181
YJ10	village dog	Gou et al. (2014) Genome Research 27(4). DOI:10.1101/gr.171876.113	SAMN02585190
YJ2	village dog	Gou et al. (2014) Genome Research 27(4). DOI:10.1101/gr.171876.113	SAMN02585182
YJ3	village dog	Gou et al. (2014) Genome Research 27(4). DOI:10.1101/gr.171876.113	SAMN02585183
YJ4	village dog	Gou et al. (2014) Genome Research 27(4). DOI:10.1101/gr.171876.113	SAMN02585184
YJ5	village dog	Gou et al. (2014) Genome Research 27(4). DOI:10.1101/gr.171876.113	SAMN02585185
YJ6	village dog	Gou et al. (2014) Genome Research 27(4). DOI:10.1101/gr.171876.113	SAMN02585186
YJ7	village dog	Gou et al. (2014) Genome Research 27(4). DOI:10.1101/gr.171876.113	SAMN02585187
YJ8	village dog	Gou et al. (2014) Genome Research 27(4). DOI:10.1101/gr.171876.113	SAMN02585188
YJ9	village dog	Gou et al. (2014) Genome Research 27(4). DOI:10.1101/gr.171876.113	SAMN02585189
15630	Chow Chow	Stanford University	SAMN04852957
PT49	Perdiguero	Stanford University	SAMN04851101
1233	Saluki	Stanford University	SAMN04852950
1756	Basenji	Stanford University	SAMN04851104
3919	gray wolf	Stanford University	SAMN10741007
3942	gray wolf	Stanford University	SAMN10741008
6610	Great Dane	Stanford University	SAMN04852951
8542	Scottish Terrier	Stanford University	SAMN04852952
10442	Toy Poodle	Stanford University	SAMN04852953
14529	Siberian Husky	Stanford University	SAMN04852955
14566	Bulldog	Stanford University	SAMN04852956
16145	Beagle	Stanford University	SAMN04852958
20576	Flat-coated Retriever	Stanford University	SAMN04852959
21270	Mastiff	Stanford University	SAMN04852960
23356	Pekingese	Stanford University	SAMN04852959
IR_2_1	gray wolf	Stanford University	SAMN10741009
NGSD1	New Guinea Singing Dog	Stanford University	SAMN06608432
NGSD2	New Guinea Singing Dog	Stanford University	SAMN06608434
NGSD3	New Guinea Singing Dog	Stanford University	SAMN06608444
CI1	village dog	Wang et al. (2013) Nature Communications 4:1860. DOI:10.1038/ncomms2814	SAMN01974490
CI2	village dog	Wang et al. (2013) Nature Communications 4:1860. DOI:10.1038/ncomms2814	SAMN01974491
CI3	village dog	Wang et al. (2013) Nature Communications 4:1860. DOI:10.1038/ncomms2814	SAMN01974492
dogTM	Tibetan Mastiff	Wang et al. (2013) Nature Communications 4:1860. DOI:10.1038/ncomms2814	SAMN01974493
FAMBBEM0001	Belgian Malinois	Wang et al. (2013) Nature Communications 4:1860. DOI:10.1038/ncomms2814	SAMN01974495
FAMBGSD0001	German Shepherd Dog	Wang et al. (2013) Nature Communications 4:1860. DOI:10.1038/ncomms2814	SAMN01974494
GW1	gray wolf	Wang et al. (2013) Nature Communications 4:1860. DOI:10.1038/ncomms2814	SAMN01974486
GW2	gray wolf	Wang et al. (2013) Nature Communications 4:1860. DOI:10.1038/ncomms2814	SAMN01974487
GW3	gray wolf	Wang et al. (2013) Nature Communications 4:1860. DOI:10.1038/ncomms2814	SAMN01974488
GW4	gray wolf	Wang et al. (2013) Nature Communications 4:1860. DOI:10.1038/ncomms2814	SAMN01974489
70665	Chinese Crested	University of Missouri Animal Genomics	SAMN03580379
70666	Standard Poodle	University of Missouri Animal Genomics	SAMN03580380
70667	Airedale Terrier	University of Missouri Animal Genomics	SAMN03580381
72024	Chinook	University of Missouri Animal Genomics	SAMN03580382
73324	Pointer	University of Missouri Animal Genomics	SAMN03580383
73913	Jack Russell Terrier	University of Missouri Animal Genomics	SAMN03580384
73914	Italian Greyhound	University of Missouri Animal Genomics	SAMN03580385
73915	Saint Bernard	University of Missouri Animal Genomics	SAMN03580386
74408	Kerry Blue Terrier	University of Missouri Animal Genomics	SAMN03580387
74409	Portuguese Podengo	University of Missouri Animal Genomics	SAMN03580388
74410	Border Collie	University of Missouri Animal Genomics	SAMN03580389
74411	Airedale Terrier	University of Missouri Animal Genomics	SAMN03580390
80702	English Springer Spaniel	University of Missouri Animal Genomics	SAMN03580391
80703	German Shepherd Dog	University of Missouri Animal Genomics	SAMN03580392
86393	Scottish Terrier	University of Missouri Animal Genomics	SAMN03580394
86394	West Highland White Terrier	University of Missouri Animal Genomics	SAMN03580395
86396	West Highland White Terrier	University of Missouri Animal Genomics	SAMN03580397
86397	West Highland White Terrier	University of Missouri Animal Genomics	SAMN03580398
86398	Labrador Retriever	University of Missouri Animal Genomics	SAMN03580399
86400	Jack Russell Terrier	University of Missouri Animal Genomics	SAMN03580400
86401	Scottish Deerhound	University of Missouri Animal Genomics	SAMN03580401
86402	Golden Retriever	University of Missouri Animal Genomics	SAMN03580402
86403	Tibetan Terrier	University of Missouri Animal Genomics	SAMN03580403
86404	Jack Russell Terrier	University of Missouri Animal Genomics	SAMN03580404
86405	Berger Picard	University of Missouri Animal Genomics	SAMN03580405
86406	Tibetan Terrier	University of Missouri Animal Genomics	SAMN03580406
86407	Border Terrier	University of Missouri Animal Genomics	SAMN03580407
86408	Standard Poodle	University of Missouri Animal Genomics	SAMN03580408
86414	Doberman Pinscher	University of Missouri Animal Genomics	SAMN03580409
88175	Soft Coated Wheaten Terrier	University of Missouri Animal Genomics	SAMN03580410
88176	Soft Coated Wheaten Terrier	University of Missouri Animal Genomics	SAMN03580411
88177	Mastiff	University of Missouri Animal Genomics	SAMN03580412
88649	Shetland Sheepdog	University of Missouri Animal Genomics	SAMN03580413
AF23	Pug	TGen (unpublished)	SAMN07661614
AF24	Pug	TGen (unpublished)	SAMN07661615
Jindo	Jindo	Kim et al. (2012) DNA Research 19:275-287	DDBJ under DRA000473
SAMN01737209	Beagle	Sequence Read Archive (https://www.ncbi.nlm.nih.gov/sra)	SAMN01737209
SAMN02144216	unknown	Sequence Read Archive (https://www.ncbi.nlm.nih.gov/sra)	SAMN02144216
SAMN03075611	Chinese Crested	Guo et al. (2015) BMC Veterinary Research 201510:960	SAMN03075611
SRR1784082	Golden Retriever	Gilliam et al. (2015) Molecular Genetics and Medicine 115:2-3:101-109	SAMN03323669
SRS700769	unknown	Broad Institute	SAMN03067872
SRS700770	unknown	Broad Institute	SAMN03067873
SRS700771	unknown	Broad Institute	SAMN03067874
SRS700779	unknown	Broad Institute	SAMN03067878
SRS700784	unknown	Broad Institute	SAMN03067882
SRS700793	unknown	Broad Institute	SAMN03067890
SRS700794	unknown	Broad Institute	SAMN03067891
SRS700797	unknown	Broad Institute	SAMN03067893
SRS700802	unknown	Broad Institute	SAMN03067895
SRS834052	Soft Coated Wheaten Terrier	University of Missouri Animal Genomics	SAMN03323670
SRS834055	English Cocker Spaniel	University of Missouri Animal Genomics	SAMN03323672
SRX863106	Rottweiler	University of Missouri Animal Genomics	SAMN03323674
SRX863108	Nova Scotia Duck Tolling Retriever	University of Missouri Animal Genomics	SAMN03323675
SRX863111	Standard Schnauzer	University of Missouri Animal Genomics	SAMN03323676
Tai	Afghan Hound	Kim et al (2013) Nature Scientific Reports 3:2998	SAMN02194723
SAMN02921301	coyote	Fan et al (2016) Genome Research 26:163-173	SAMN02921301
SAMN02921304	Kerry Blue Terrier	Fan et al (2016) Genome Research 26:163-173	SAMN02921304
SAMN02921305	Boxer	Fan et al (2016) Genome Research 26:163-173	SAMN02921305
SAMN02921306	English Cocker Spaniel	Fan et al (2016) Genome Research 26:163-173	SAMN02921306
SAMN02921307	Labrador Retriever	Fan et al (2016) Genome Research 26:163-173	SAMN02921307
SAMN02921308	Chinese Crested	Fan et al (2016) Genome Research 26:163-173	SAMN02921308
SAMN02921309	Standard Poodle	Fan et al (2016) Genome Research 26:163-173	SAMN02921309
SAMN02921310	great lakes wolf	Fan et al (2016) Genome Research 26:163-173	SAMN02921310
SAMN02921311	indian wolf	Fan et al (2016) Genome Research 26:163-173	SAMN02921311
SAMN02921312	iranian wolf	Fan et al (2016) Genome Research 26:163-173	SAMN02921312
SAMN02921314	mexican wolf	Fan et al (2016) Genome Research 26:163-173	SAMN02921314
SAMN02921316	portuguese wolf	Fan et al (2016) Genome Research 26:163-173	SAMN02921316
SAMN02921317	red wolf	Fan et al (2016) Genome Research 26:163-173	SAMN02921317
SAMN02921319	spanish wolf	Fan et al (2016) Genome Research 26:163-173	SAMN02921319
SAMN02921320	yellowstone wolf	Fan et al (2016) Genome Research 26:163-173	SAMN02921320
SAMN02921321	yellowstone wolf	Fan et al (2016) Genome Research 26:163-173	SAMN02921321
SAMN03168357	chinese indigenous dog	Kunming Institute of Zoology, CAS	SAMN03168357
SAMN03168383	Jämthund	Kunming Institute of Zoology, CAS	SAMN03168383
SAMN03168393	gray wolf	Kunming Institute of Zoology, CAS	SAMN03168393
SAMN03168395	gray wolf	Kunming Institute of Zoology, CAS	SAMN03168395
SAMN03168398	gray wolf	Kunming Institute of Zoology, CAS	SAMN03168398
SAMN03168400	gray wolf	Kunming Institute of Zoology, CAS	SAMN03168400
SAMN03168405	dhole	Kunming Institute of Zoology, CAS	SAMN03168405
SRR1518488	coyote	Fan et al (2016) Genome Research 26:163-173	SAMN02921302
SRR1518489	coyote	Fan et al (2016) Genome Research 26:163-173	SAMN02921303
SRR1518519	italian wolf	Fan et al (2016) Genome Research 26:163-173	SAMN02921313
SRR1518522	mexican wolf	Fan et al (2016) Genome Research 26:163-173	SAMN02921315
SRR1518527	red wolf	Fan et al (2016) Genome Research 26:163-173	SAMN02921318
SRR1518535	yellowstone wolf	Fan et al (2016) Genome Research 26:163-173	SAMN02921322
SRR1784051	Black Russian Terrier	University of Missouri Animal Genomics	SAMN03323668
SRR2827562	Afghan Hound	Kunming Institute of Zoology, CAS	SAMN03168377
SRR2827563	Alaskan Malamute	Kunming Institute of Zoology, CAS	SAMN03168378
SRR2827564	Chihuahua	Kunming Institute of Zoology, CAS	SAMN03168379
SRR2827565	East Siberian Laika	Kunming Institute of Zoology, CAS	SAMN03168390
SRR2827566	Finnish Lapphund	Kunming Institute of Zoology, CAS	SAMN03168391
SRR2827567	Spanish Galgo	Kunming Institute of Zoology, CAS	SAMN03168380
SRR2827568	Norwegian Elkhound	Kunming Institute of Zoology, CAS	SAMN03168382
SRR2827569	Greenland Dog	Kunming Institute of Zoology, CAS	SAMN03168381
SRR2827570	Lapponian Herder	Kunming Institute of Zoology, CAS	SAMN03168384
SRR2827571	Xoloitzcuintli	Kunming Institute of Zoology, CAS	SAMN03168385
SRR2827572	Peruvian Inca Orchid	Kunming Institute of Zoology, CAS	SAMN03168386
SRR2827573	Samoyed	Kunming Institute of Zoology, CAS	SAMN03168388
SRR2827574	Siberian Husky	Kunming Institute of Zoology, CAS	SAMN03168389
SRR2827575	Sloughi	Kunming Institute of Zoology, CAS	SAMN03168392
SRR2827576	Swedish Lapphund	Kunming Institute of Zoology, CAS	SAMN03168387
SRR2827577	chinese indigenous dog	Kunming Institute of Zoology, CAS	SAMN03168352
SRR2827578	chinese indigenous dog	Kunming Institute of Zoology, CAS	SAMN03168353
SRR2827579	chinese indigenous dog	Kunming Institute of Zoology, CAS	SAMN03168354
SRR2827580	chinese indigenous dog	Kunming Institute of Zoology, CAS	SAMN03168355
SRR2827581	chinese indigenous dog	Kunming Institute of Zoology, CAS	SAMN03168363
SRR2827582	chinese indigenous dog	Kunming Institute of Zoology, CAS	SAMN03168364
SRR2827583	chinese indigenous dog	Kunming Institute of Zoology, CAS	SAMN03168356
SRR2827584	chinese indigenous dog	Kunming Institute of Zoology, CAS	SAMN03168358
SRR2827585	chinese indigenous dog	Kunming Institute of Zoology, CAS	SAMN03168359
SRR2827586	chinese indigenous dog	Kunming Institute of Zoology, CAS	SAMN03168360
SRR2827587	chinese indigenous dog	Kunming Institute of Zoology, CAS	SAMN03168361
SRR2827588	chinese indigenous dog	Kunming Institute of Zoology, CAS	SAMN03168365
SRR2827589	chinese indigenous dog	Kunming Institute of Zoology, CAS	SAMN03168366
SRR2827590	chinese indigenous dog	Kunming Institute of Zoology, CAS	SAMN03168367
SRR2827591	nigerian indigenous dog	Kunming Institute of Zoology, CAS	SAMN03168373
SRR2827592	nigerian indigenous dog	Kunming Institute of Zoology, CAS	SAMN03168374
SRR2827593	nigerian indigenous dog	Kunming Institute of Zoology, CAS	SAMN03168375
SRR2827594	nigerian indigenous dog	Kunming Institute of Zoology, CAS	SAMN03168376
SRR2827595	vietnamese indigenous dog	Kunming Institute of Zoology, CAS	SAMN03168368
SRR2827596	vietnamese indigenous dog	Kunming Institute of Zoology, CAS	SAMN03168369
SRR2827597	vietnamese indigenous dog	Kunming Institute of Zoology, CAS	SAMN03168370
SRR2827598	vietnamese indigenous dog	Kunming Institute of Zoology, CAS	SAMN03168371
SRR2827599	vietnamese indigenous dog	Kunming Institute of Zoology, CAS	SAMN03168372
SRR2827600	gray wolf	Kunming Institute of Zoology, CAS	SAMN03168394
SRR2827601	gray wolf	Kunming Institute of Zoology, CAS	SAMN03168397
SRR2827602	gray wolf	Kunming Institute of Zoology, CAS	SAMN03168399
SRR2827603	gray wolf	Kunming Institute of Zoology, CAS	SAMN03168396
